# Supplementary material for: The Atr-Chek1 pathway inhibits axon regeneration in response to Piezo-dependent mechanosensation
Source: Nat Commun. 2021 Jun 22;12:3845. doi: 10.1038/s41467-021-24131-7 (PMC8219705; doi:10.1038/s41467-021-24131-7)
Supplement: Supplementary file 11 — Source Data [file 41467_2021_24131_MOESM11_ESM.xlsx]

## Sheet: Fig1 b
	WT	mei4129D	19-12-Gal4>mei41RNAiv103624	grpA196 MARCM	19-12-Gal4>grpRNAiBL27277	19-12-Gal4>grpRNAiv110076	19-12-Gal4>twe	19-12-Gal4>stg	19-12-Gal4>Cdk1.T14A.Y15F	mei4129D; 19-12-Gal4>twe RNAiBL33044
Regenerated	7	10	11	8	7	12	16	13	14	6
No regeneration	65	13	19	8	15	18	20	17	23	22
	WT	mei4129D	19-12-Gal4>mei41RNAiv103624	grpA196 MARCM	19-12-Gal4>grpRNAiBL27277	19-12-Gal4>grpRNAiv110076	19-12-Gal4>twe	19-12-Gal4>stg	19-12-Gal4>Cdk1.T14A.Y15F	mei4129D; 19-12-Gal4>twe RNAiBL33044
	0.0972222	0.434783	0.366667	0.5	0.318182	0.4	0.444444	0.433333	0.378	0.188

## Sheet: Fig1 c
	WT	mei4129D	19-12-Gal4>mei41RNAiv103624	grpA196 MARCM	19-12-Gal4>grpRNAiBL27277	19-12-Gal4>grpRNAiv110076	19-12-Gal4>twe	19-12-Gal4>stg	19-12-Gal4>Cdk1.T14A.Y15F	mei4129D; 19-12-Gal4>twe RNAiBL33044
	-0.08	-0.03	-0.10509	-0.32	-0.28	0.45638	-0.17915	0.54	-0.15	0.36
	0.02	-0.06	0.099706	0.48	0.02	0.883578	0.081126	0.5	0.13	-0.07
	-0.32	0.06	-0.09837	0.26	0.27		0.456166	0.01	-0.03	-0.12
	0.03	0.02	-0.09936	0.17	-0.13	0.312233	0.083778	0.01	0.77	-0.1
	-0.18	0.36	1.13255	0	0.38	0.467648	0.640955	-0.02	0.43	-0.05
	-0.19	0.11	-0.04436	0.03	0.05	-0.43218	-0.05414	0.17	0.01	-0.11
	0	-0.17	0.177812	0.66	0.28	-0.044	-0.03221	0.03	0.02	-0.05
	0	0.52	0.180853	0	-0.07	-0.03516	0.060269	-0.15	-0.08	0.06
	-0.23	-0.06	-0.02467	0.29	-0.29	-0.07015	0.113357	1.2	-0.11	-0.18
	0	0.05	0.065836	-0.01	0	0.747413	-0.03418	0.1	-0.04	-0.15
	0.02	0.11	0.00305	0.65	-0.14	0.220245	-0.00275	0.01	0.23	-0.14
	-0.17	0.04	0.662188	0.3	0.14	-0.00959		-0.03	0	0.63
	0.09	0.17	-0.11102	0	1.28	-0.04943		0	-0.03	0.4
	-0.01	-0.06		0	-0.31	0.616694	0.129165	0.59	-0.31	-0.1
	0.11	0.46	-0.02	0.3	0.21	-0.08615	-0.08258	-0.21	-0.29	-0.24
	0.03	0.38	0.094552	-0.06	-0.01	0.262949	0.529112	0.01	0.65	0
	-0.12	-0.12	0.099391		-0.05	0.108402	0.536121	0.08	-0.29	0.03
	-0.09	-0.23	-0.03619		0.08	-0.02872	0.796192	0.24	0.57	-0.08
	-0.04	0.33	0.183037		0.14	0.021794	1.02497	0.04	1.12	-0.1
	0.14	0.54	-0.05536		0.9	-0.00957	0.403093	0.24	0.3	0.05
	-0.22	0.48	-0.09986		0.11	-0.01122	-0.24804	-0.07	-0.05	-0.04
	-0.05	-0.19	-0.26222		0.04	0.463235	-0.10193	0.19	-0.06	0
	-0.13	-0.18	-0.37436			-0.00582	0.031408	0.29	-0.01	-0.25
	0.06		-0.24613			-0.02273	-0.17137	-0.15	-0.2	0.07
	-0.19		-0.04764			-0.04446	-0.19321	0.36	0.06	0.05
	0.41		0.140027			-0.05641	0.39644	0.02	0	0.06
	-0.07		0.780416			0.279977	-0.09494	-0.02	0.02	-0.2
	-0.24		-0.23375			-0.11499		-0.16	0.39	0.08
	-0.05		-0.33204			0.000474	0.212241	-0.1	0.11	0.04
	-0.4		-0.32711			-0.00777	-0.02276	0.05	0.26	-0.14
	-0.13		-0.09624			0.146304	0.402082		-0.01	0.11
	-0.16						0.312784		0.08	0.03
	-0.06						-0.05174		-0.07
	-0.01						0.047589		-0.07
	-0.02						-0.18418		-0.07
	-0.06						-0.07714		0.24
	-0.03						0.044525		-0.05
	-0.03298						-0.26442
	-0.26261						0.45636
	-0.41161
	-0.18624
	-0.06759
	0.044592
	-0.2373
	-0.19176
	-0.13762
	-0.14535
	-0.04167
	0.042945
	0.281211
	0.153254
	-0.13492
	-0.04389
	-0.48835
	-0.32471
	0.014561
	-0.12272
	-0.39126
	-0.19832
	0.203671
	0.010138
	-0.08886
	0.011311
	-0.04057
	-0.12299
	-0.22376
	-0.07189
	-0.10301
	-0.04682
	0.075434
	-0.18033
	0.164351

## Sheet: Fig1 e
	WT	ppk-Gal4>hATR-WT	ppk-Gal4>hATR-KD	ppk-Gal4>grp	ppk-Gal4>hCHEK1-FLAG	ppk-Gal4>twe RNAiBL33044	ppk-Gal4>twe RNAiBL36587	Cdk1B47/E1-23	ppk-Gal4>hATR-WT+Cdk1.T14A.Y15F
Regenerated	78	25	20	10	19	12	9	10	19
No Regeration	19	25	5	20	19	21	19	14	4
	WT	ppk-Gal4>hATR-WT	ppk-Gal4>hATR-KD	ppk-Gal4>grp	ppk-Gal4>hCHEK1-FLAG	ppk-Gal4>twe RNAiBL33044	ppk-Gal4>twe RNAiBL36587	Cdk1B47/E1-23	ppk-Gal4>hATR-WT+Cdk1.T14A.Y15F
	0.804124	0.5	0.8	0.333333	0.5	0.363636	0.321429	0.41667	0.82609

## Sheet: Fig1 f
	WT	ppk-Gal4>hATR-WT	ppk-Gal4>hATR-KD	ppk-Gal4>grp	ppk-Gal4>hCHEK1-FLAG	ppk-Gal4>twe RNAiBL33044	ppk-Gal4>twe RNAiBL36587	Cdk1B47/E1-23	ppk-Gal4>hATR-WT+Cdk1.T14A.Y15F
	0.903392	0.10383	-0.1653	0.213461	-0.0697	0.036526	-0.02456	0.59313	0.56358
		0.0665	2.15629	0.089345	0.0048	-0.09487	-0.0651	0.00951	0.54256
		0.48798	0.42891	0.029904	0.64233	0.021333	0.026747	-0.1931	0.26637
	0.772558	0.12851	1.12496	0.676504	-0.1005	-0.02845	0.347891	-0.1693	-0.0085
	-0.24655	-0.053	0.43121	-0.10868	-0.021	-0.1586	-0.13517	1.1542	0.67443
		-0.0226	0.30336	-0.26564	0.32176	0.168944	0.059548	0.59798	0.05095
	0.25546	-0.0782	0.05424	-0.04488	-0.0638	0.509772	-0.01941	1.2081	0
	0.42391	0.41366	0.01565	0.07599	0.31233	-0.00065	-0.09359	0.3367	0.5009
	0.590238	-0.4211	0.22268	-0.02329	-0.048	-0.03993	0.004757	-0.074	0.05999
	0.034142	0.17512	1.11297	0.772067	0.23918	-0.1694	0.746767	0.01282	1.92546
	0.003977	-0.0878	0.04271	-0.08956	-0.1641	-0.11143	0.872148	0.98256	0.68181
		0.31481	0.63257	-0.09962	0.42344	0.320688	0.016169	-0.0443	0.95568
	0.66535	-0.2885	-0.2883	-0.10441	-0.043	-0.04606	-0.29259	0.18096	0.77111
	0.582997	0.02587	0.12425	0.070685	0.53503	-0.02672	-0.08832	0.51286	-0.1019
	1.14625	0.06445	0.99923	-0.08861	-0.2953	0.724388	0.741037	-0.157	0.71887
	0.002711	0.06459	0.00862	0.511128	0.27661	-0.05263	1.01341	-0.0376	0.44752
	0.295455	-0.2274	0.54446	0.045023	0.37792	0.738425	-0.06625	-0.0849	-0.0298
	0.368214	0.99791	0.43662	1.43163	0.35773	0.534425	0.073966	-0.3724	0.71792
	0.545542	0.21726	1.05143	-0.0361	0.60161	-0.03456	-0.04996	-0.1652	0.43638
	-0.01132	0.01386	0.78693	1.88304	-0.0432	-0.03896	-0.03403	-0.1171	0.40197
	0.92904	-0.1757	0.77315	-0.0018	0.51479	0.336883	0.434127	0.10979	0.6863
	0.71529	0.49517	0.85341	-0.0164	-0.2686	0.48828	0.271914	0.40671	0.89265
	0.402094	0.31536	0.92567	-0.0488	0.57921	0.169745	0.022564	-0.0781	0.74604
	0.048187	0.1726	-0.1939	-0.021	0	0.072056	0.034348	0.35079
	0.355522	-0.8141	0.26774	-0.0469	0.06205	-0.00934	-0.01148
	0.159083	-0.0818		-0.0397	0.0557	0.000765	0.085385
	0.401547	-0.2986		0.25369	0.0854	0.088502	0.694767
	1.07774	0.31762		1.14446	0.03496	0.027559	-0.14178
	0.009087	0.44108		-0.0409	-0.043	0.170088
	0.012078	0.02006		0.06849	-0.1636	0.117166
	-0.05799	0.01457			0.59827	0.026597
	0.105554	-0.0203			-0.1776	-0.04238
	0.524342	-0.1035			-0.1184	-0.20537
	-0.04548	-0.0013			0.86447
	0.112024	0.02538			0.20567
	0.69969	0.17651			0.43962
	0.059346	1.06015			0.10826
		-0.0697			1.14807
	-0.07752	0.40457
	0.680036	0.35892
	-0.00907	0.06049
	0.307327	0.33396
	0.472653	0.09492
	0.0323387	0.28827
	0.517819	0.52716
	0.805176	0.0217
	0.682237	1.34666
	0.420477	0.0112
	0.759749	0.80456
	0.433204	-0.1706
	0.509067
	-0.0494911
	0.785757
	0.161734
	0.399412
	0.334637
	-0.124417
	0.105366
	0.409501
	0.0666248
	0.384941
	0.551334
	0.556841
	0.198193
	-0.0616693
	0.343396
	0.0503411
	0.134205
	0.100913
	0.252002
	0.484115
	0.653692
	1.49797
	0.420632
	0.215719
	0.305581
	0.476455
	0.910433
	0.633758
	0.249721
	0.339313
	0.0440118
	0.158669
	0.223952
	0.061088
	0.823104
	0.0882969
	0.494701
	0.997961
	0.0279909
	0.649844
	-0.0496317
	0.0538469
	-0.121458
	0.575817
	0.268109
	-0.0918647
	0.451476
	0.961523
	0.511142
	0.534542
	0.660193
	0.964641

## Sheet: Fig2 b
	Ctrl	5min AI	24h AI	48h AI
	0.93726	1.06281	0.404427	0.46085
	0.696372	0.883929	0.377861	0.512953
	1.32039	0.545082	0.66055	0.87448
	0.805774		0.640719	0.343526
	0.740028		1.25532	0.614108
	0.710487		0.304813	0.686869
	0.859653		0.614754	0.654054
	0.707026		0.603604
			0.300559

## Sheet: Fig2 d
	19-12-Gal4>His2Av RNAiv12768	19-12-Gal4>Rpa-70RNAiv11210	19-12-Gal4>Rpa-70RNAiv110368	Rpa2KG00759 MARCM	19-12-Gal4>RPA2RNAiv102306	19-12-Gal4>RPA2RNAiv30570	Rpa3G0241	19-12-Gal4>RPA3RNAiv101833	19-12-Gal4>RPA3RNAiv15380
Regenerated	0	1	3	3	1	2	0	3	2
No regeneration	14	14	21	13	19	23	24	21	18
	WT	19-12-Gal4>His2Av RNAiv12768	19-12-Gal4>Rpa-70 RNAiv11210	19-12-Gal4>Rpa-70 RNAiv110368	Rpa2KG00759 MARCM	19-12-Gal4>RPA2 RNAiv102306	19-12-Gal4>RPA2 RNAiv30570	Rpa3G0241	19-12-Gal4>RPA3 RNAiv101833	19-12-Gal4>RPA3 RNAiv15380
	0.0972222	0	0.0666667	0.125	0.19	0.05	0.08	0	0.125	0.1

## Sheet: Fig2 e
	WT	19-12-Gal4>His2Av RNAiv12768	19-12-Gal4>Rpa-70RNAiv11210	19-12-Gal4>Rpa-70RNAiv110368	Rpa2KG00759 MARCM	19-12-Gal4>RPA2RNAiv102306	19-12-Gal4>RPA2RNAiv30570	Rpa3G0241	19-12-Gal4>RPA3RNAiv101833	19-12-Gal4>RPA3RNAiv15380
	-0.08	-0.18	0.01	-0.1	0.04	-0.05	-0.15536	-0.04	-0.11579	0
	0.02	-0.11	-0.04	-0.14	-0.04	-0.09	-0.03842	0.04	-0.12077	-0.06
	-0.32	-0.13	0.03	-0.24	-0.15	-0.02	-0.00669	-0.04	-0.04338	-0.02
	0.03	-0.05	0.04	-0.08	-0.09	-0.2		-0.05	-0.21322	-0.03
	-0.18	0.03	0.3	0.52	0.03	0	-0.10584	0.02	-0.25438	0.01
	-0.19	-0.05	-0.04	-0.03	0	0.05	-0.10134	-0.03	-0.11436	-0.04
	0	0.01	0.09	-0.09	0.96	0	0.803649	0.03	-0.06602	-0.2
	0	-0.08	-0.1	-0.08	-0.03	-0.05	0.101299	0.04	-0.12087	0.2
	-0.23	-0.27	0	-0.22	-0.06	-0.19		0.03	-0.11552	-0.02
	0	-0.04	-0.06	-0.35	-0.13	-0.08	-0.07892	0.02	0.016494	0.05
	0.02	-0.09	0	-0.14	0.21	-0.2	-0.04566	-0.08	-0.15104	-0.1
	-0.17	0	-0.04	0.05	-0.1	-0.13	-0.05203	-0.04	-0.141	-0.04
	0.09	-0.01	-0.1	-0.07	-0.27	0.01	-0.08341	-0.03	-0.05712	-0.03
	-0.01	-0.15	0.02	0.31	-0.1	0	-0.15558	0		0.6
	0.11		-0.29	-0.11	-0.07	0.05	-0.03828	0	-0.05508	0.08
	0.03			-0.02	-0.2	0	0.082199	0.05	-0.17955	-0.06
	-0.12			0		-0.05	0.572704	0.01	0.012386	-0.07
	-0.09			0.07		0.34	-0.16954	0.02	-0.00952	-0.2
	-0.04			0.01		0	-0.22892	0.05	-0.17619	-0.07
	0.14			0.01		-0.14	0.031143	0.05	0.077899	-0.01
	-0.22			-0.41				0.02	-0.04834
	-0.05			-0.11			-0.12577	0.07	-0.09607
	-0.13			0.05			-0.02917	-0.21	-0.04565
	0.06			-0.04			-0.12429	-0.09	-0.02787
	-0.19						-0.11948		1.02701
	0.41						-0.18097
	-0.07						-0.02547
	-0.24						-0.09652
	-0.05						-0.09799
	-0.4						-0.01223
	-0.13
	-0.16
	-0.06
	-0.01
	-0.02
	-0.06
	-0.03
	-0.03298
	-0.26261
	-0.41161
	-0.18624
	-0.06759
	0.044592
	-0.2373
	-0.19176
	-0.13762
	-0.14535
	-0.04167
	0.042945
	0.281211
	0.153254
	-0.13492
	-0.04389
	-0.48835
	-0.32471
	0.014561
	-0.12272
	-0.39126
	-0.19832
	0.203671
	0.010138
	-0.08886
	0.011311
	-0.04057
	-0.12299
	-0.22376
	-0.07189
	-0.10301
	-0.04682
	0.075434
	-0.18033
	0.164351

## Sheet: Fig3 c
	WT	19-12-Gal4>mus304/ATRIP RNAiv46012	19-12-Gal4>mus304/ATRIP RNAiBL61355	19-12-Gal4>Rad17 RNAiv103552	19-12-Gal4>Rad17 RNAiv44723	19-12-Gal4>Rad1 RNAiv103430	19-12-Gal4>Rad1 RNAiv12676	mus101A	19-12-Gal4>mus101 RNAiv31431	19-12-Gal4>Claspin RNAiv34476	19-12-Gal4>Claspin RNAiBL32974	WT	Hus1-likeMI11259
Regenerated	7	10	13	12	14	13	12	12	12	22	13	3	14
No regeneration	65	10	14	12	16	19	17	12	11	22	16	20	23
	WT	19-12-Gal4>mus304/ATRIP RNAiv46012	19-12-Gal4>mus304/ATRIP RNAiBL61355	19-12-Gal4>Rad17 RNAiv103552	19-12-Gal4>Rad17 RNAiv44723	19-12-Gal4>Rad1 RNAiv103430	19-12-Gal4>Rad1 RNAiv12676	mus101A	19-12-Gal4>mus101 RNAiv31431	19-12-Gal4>Claspin RNAiv34476	19-12-Gal4>Claspin RNAiBL32974	WT	Hus1-likeMI11259
	0.0972222	0.5	0.481	0.5	0.466667	0.40625	0.413793	0.5	0.521739	0.5	0.448	0.13	0.378

## Sheet: Fig3 d
	WT	19-12-Gal4>mus304/ATRIP RNAiv46012	19-12-Gal4>mus304/ATRIP RNAiBL61355	19-12-Gal4>Rad17 RNAiv103552	19-12-Gal4>Rad17 RNAiv44723	19-12-Gal4>Rad1 RNAiv103430	19-12-Gal4>Rad1 RNAiv12676	mus101A	19-12-Gal4>mus101 RNAiv31431	19-12-Gal4>Claspin RNAiv34476	19-12-Gal4>Claspin RNAiBL32974	WT	Hus1-likeMI11259
	-0.08	0.160574	0.04	-0.12056	0.066471	0.000549	-0.03256	1.32	0.015665	0.146679	0.7	-0.02	0.1
	0.02	0.489833	-0.14		-0.12379	0.680742	-0.08892	0.02	0.065207	0.111392	0.03	-0.13	0.32
	-0.32	0.21224	0.07	0.177376	0.337939	0.401849	0.151964	0.42	-0.00026	-0.07281	-0.05	-0.07	0.52
	0.03	-0.08196	-0.06	0.353509	0.180599	0.382189	0.027311	0.04	0.178085	0.383048	0.49	-0.08	-0.17
	-0.18	1.21578	-0.1	0.004103	0.370662	0.274857	0.603693	0.04	0.123797	0.619637	0.02	-0.03	0.4
	-0.19	1.01861	0.06	-0.02494	-0.1174	0.031511	-0.08036	0.23	0.076044	0.148579	0.38	-0.19	0.06
	0	1.36104	-0.03	0.334368	-0.12493	0.095271	-0.33447	0.27	0.310148	-0.02383	-0.11	-0.08	0.01
	0	0.249777	0.2	0.163217	-0.22131	0.923588	-0.04515	0.71	-0.01422	0.004692	-0.11	0.41	0.14
	-0.23	-0.05396	-0.03	1.26134	0.300451	-0.0098	-0.19215	0.05	-0.2391	0.007335	0.02	0.34	0.12
	0	0.017862	-0.05	0.007127	0.349765	-0.00059	0.133435	0.02	-0.01045	0.03277	0.1	-0.23	0.34
	0.02	0.112008		0.02179	-0.07459	-0.13918	0.446259	0.02	-0.1276	0.144574	-0.09	-0.27	-0.15
	-0.17	0.051252	0.28	0.109303	-0.20794	0.478041	0.283292	0.13	-0.07627	0.006701	0.08	0	0.32
	0.09	0.465476	-0.03	-0.23788	-0.03692	0.31831	0.027866	0.06	0.096346	-0.17569	0.12	0.78	0.36
	-0.01	0.320453	0.31	-0.07736	-0.14714	0.02803	-0.06449	0.04	0.068327	0.192407	-0.04	0.05	0.07
	0.11	0.261183	0.44	0.017828	0.175479	-0.21325		0	0.097696	0.124702	0.36	-0.02	-0.06
	0.03	-0.07414	1.34	0.660057		0.23794	0.69758	0.25	-0.02242	-0.12393	-0.2	0.03	0.04
	-0.12	-0.04424	-0.11	-0.24157		-0.10556	0.057376	0.59	0.645153	0.182263	-0.22	-0.06	-0.04
	-0.09	-0.09736	0.05	0.183957		0.431599	-0.06036	0.67	-0.0312		-0.11	-0.01	0.12
	-0.04		0.02	0.557861		-0.04704	-0.12575	0	0.047345	-0.01314	0.45	-0.03	0.5
	0.14	-0.07859	-0.24	0.067262		-0.00899	0.01111	0.16	0.14412	0.088713	-0.06	-0.17	0.02
	-0.22	-0.11597	0.24	-0.00932		-0.08221	-0.10944	0	0.556284	0.158037	0.3	-0.03	-0.04
	-0.05		0.38	-0.04336	0.027381	-0.10707	-0.27069	-0.05	0.684111	-0.14538	0	-0.17	0.01
	-0.13		-0.2	0.869459	-0.17313	-0.09103	0.511868	0.19	0.507232	-0.07008	-0.36	0.02	0.2
	0.06		0.13	1.64994	0.145088	-0.05208	-0.15124	0.47		-0.09133	0.32		0.15
	-0.19		0.91	-0.09953	0.695476	-0.15536	0.590618			-0.07114	-0.07		-0.01
	0.41		0.15			0.48643	-0.04299			0.972498	0.14		0.02
	-0.07		0.22		0.467066	-0.09837	0.41033			-0.03242	-0.1		0.03
	-0.24				0.008136	0.06113	0.883098			-0.07184	0.29		0.55
	-0.05				0.03845	1.02669	1.26717			0.56025	0		0
	-0.4				0.141862	-0.26506	-0.05006			0.164776			-0.03
	-0.13				-0.09269	-0.15386				0.555051			0.11
	-0.16					0.245039				0.199498			0
	-0.06				0.474692					-0.04336			0.34
	-0.01				-0.05796					-0.24606			0.39
	-0.02				-0.0127					-0.26848			0
	-0.06				-0.01192					0.224156			-0.01
	-0.03				-0.04765					-0.13942			0.6
	-0.03298				0.007077					-0.19072
	-0.26261									-0.09712
	-0.41161									0.030931
	-0.18624									0.2616
	-0.06759									-0.09379
	0.044592									-0.1462
	-0.2373									0.216314
	-0.19176									0.492203
	-0.13762
	-0.14535
	-0.04167
	0.042945
	0.281211
	0.153254
	-0.13492
	-0.04389
	-0.48835
	-0.32471
	0.014561
	-0.12272
	-0.39126
	-0.19832
	0.203671
	0.010138
	-0.08886
	0.011311
	-0.04057
	-0.12299
	-0.22376
	-0.07189
	-0.10301
	-0.04682
	0.075434
	-0.18033
	0.164351

## Sheet: Fig4 b
		Ctrl(%)	mus101A(%)
	24h AI	0	26
	48h AI	7.3	43.5
	24h		Ctrl	mus101A
		no recovery	41	17
		recovered	0	6
	48h		Ctrl	mus101A
		no recovery	38	13
		recovered	3	10

[truncated: 50 more sheets: Fig4 c, Fig4 d, Fig4 e, Fig4 f, Fig4 g, Fig5 d, Fig6 b, Fig6 c, Fig6 e, Fig6 f, Fig7 b, Fig7 c, Fig7 f, Fig7 g, Fig8 b, Fig8 e, Fig8 f, Fig8 h, Fig8 j, Fig8 l …]
